# Supplementary material for: Improving estimates of environmental change using multilevel regression models of Ellenberg indicator values
Source: Ecol Evol. 2018 Sep 6;8(19):9739–50. doi: 10.1002/ece3.4422 (PMC6202714; doi:10.1002/ece3.4422)
Supplement: Supplementary file 1 [file ECE3-8-9739-s001.txt]

##================## Model 1 ~ No pooling


M1 <- "model{

  for(i in 1:n){
    y[i] ~ dnorm(yN.hat[i], tau)
    y.hat[i] <- alpha[Cmpt[i]]  + beta[Cmpt[i]]*Time[i]    # Cmpt and Time are sampling-compartment and sampling-period variables

      # Assess model fit using a sums-of-squares-type discrepancy
      resid[i] <- y[i] - y.hat[i]                          # residuals for observed data
      predicted[i] <- y.hat[i]                               # Predicted values
      sq[i] <- pow(resid[i], 2)                               # Squared residuals for observed data

      # Generate replicate data and compute fit stats for them
      y.new[i] ~ dnorm(y.hat[i], tau)                         # One new data set at each MCMC iteration
      sq.new[i] <- pow(y.new[i] - predicted[i], 2)            # Squared residuals for new data
  }

  ## Priors  
  for (j in 1:max(Cmpt)){             
    alpha[j] ~ dnorm(0,0.001) 
    beta[j] ~ dnorm(0,0.001)

      alpha.t2[j] <- alpha[j] + beta[j]         ## Compute means for time-period two as derived variables.
  }

tau <- 1/(sigma * sigma)
sigma ~ dunif(0, 100) 

s.y <- sd(resid[])         ## Data level finite-population standard deviation

  fit <- sum(sq[])                       # Sum of squared residuals for actual data set
  f.sim <- sum(sq.new[])               # Sum of squared residuals for new data set

#data# n, y, Cmpt, Time
#Inits# sigma
#monitor# alpha, alpha.t2, beta, sigma, s.y, fit, f.sim, resid, dic

}"

## Initial values
sigma <- list(rlnorm(1), rlnorm(1)) 

## Fit model using the "run.jags" function in R package runjags
results.M1 <- run.jags(M1, n.chains=3, sample = 10000)

## Calculate the Bayesian R^2 adjusted:
M1.resid <- as.mcmc(results.M1, vars="resid")
rsquared.yN <- 1 - mean(apply(M1.resid, 1, var))/var(y)             

## Calculate summary of pooling factor
M1_y.lambda <- 1 - var(apply(M1.resid, 2, mean)) / mean(apply(M1.resid, 1, var))    


##================## Model 2 ~ Partial pooling for group-level slopes and intercepts

M2 <- "model{

  for(i in 1:n){
    y[i] ~ dnorm(y.hat[i], tau)
    y.hat[i] <- alpha[Cmpt[i]]  + beta[Cmpt[i]]*Time[i]  # Cmpt and Time are sampling-compartment and sampling-period variables

      # Assess model fit using a sums-of-squares-type discrepancy
      resid[i] <- y[i] - y.hat[i]                          # Residuals for observed data
      predicted[i] <- y.hat[i]                               # Predicted values
      sq[i] <- pow(resid[i], 2)                               # Squared residuals for observed data

      # Generate replicate data and compute fit stats for them
      y.new[i] ~ dnorm(y.hat[i], tau)                         # One new data set at each MCMC iteration
      sq.new[i] <- pow(y.new[i] - predicted[i], 2)            # Squared residuals for new data
  }

  ## Group-level model  
  for (j in 1:max(Cmpt)){             
    alpha[j] <- B[j,1] 
    beta[j] <- B[j,2]
    
    B[j,1:2] ~ dmnorm(B.hat[j,], Tau.B[,])   ## Constrain the varying intercepts and slopes to come from a
                                             # bivariate normal distribution to covariance between parameters.

    B.hat[j,1] <- mu.a                ## Mean EIV across all sampling-compartments for time-period 1
    B.hat[j,2] <- mu.b                ## Estimated mean difference across all sampling-compartments between tp1 and tp2
       

      alpha.t2[j] <- alpha[j] + beta[j]       ## Mean for time-period two as a derived variable.

      for(k in 1:2){
        E.B[j,k] <- B[j,k] - B.hat[j,k]   ## Residuals from the group-level intercepts and slopes
      }
  }

## Priors
tau <- 1/(sigma*sigma)
sigma ~ dunif(0, 100)     ## Species-level residual variation

mu.a ~ dnorm(0,0.001)
mu.b ~ dnorm(0,0.001)

Tau.B[1:2, 1:2] <- inverse(Sigma.B[,])     ## Convert variance/covariance matrix to precision for jags.

Sigma.B[1,1] <- pow(sigma.a, 2)
sigma.a ~ dunif(0, 100)
Sigma.B[2,2] <- pow(sigma.b, 2)
sigma.b ~ dunif(0, 100)

Sigma.B[1,2] <- rho*sigma.a*sigma.b
Sigma.B[2,1] <- Sigma.B[1,2]
rho ~ dunif(-1,1)

s.y <- sd(resid[])         ## Data level finite-population standard deviation
s.a <- sd(E.B[,1])       ## Intercept level finite-population standard deviation
s.b <- sd(E.B[,2])      ## Slope level finite-population standard deviation      ## These are calculated as the residual standard deviation at each level of the model

  fit <- sum(sq[])                       # Sum of squared residuals for actual data set ## Plant level
  f.sim <- sum(sq.new[])               # Sum of squared residuals for new data set

#data# n, y, Cmpt, Time
#Inits# sigma, sigma.a, sigma.b
#monitor# mu.a, mu.b, B, Sigma.B, y.hat, B.hat, fit, f.sim, resid, E.B, dic

}"


## Initial values
sigma <- list(rlnorm(1), rlnorm(1))  ## Note rlnorm for positive variance component
sigma.a <- list(rlnorm(1), rlnorm(1))
sigma.b <- list(rlnorm(1), rlnorm(1))

## Run model
results.M2 <- run.jags(M2, n.chains=3, sample = 10000)


## Calculate the Bayesian R^2 adjusted:

# For the data level model
M2.resid <- as.mcmc(results.M2, vars="resid")
rsquared.y.M2 <- 1 - mean(apply(M2.resid, 1, var))/var(y.N)  


## Calculate summary of pooling factors
# Data level model
M2_y.lambda <- 1 - var(apply(M2.resid, 2, mean)) / mean(apply(M2.resid, 1, var))  

# Group level model
E.B <- as.matrix(as.mcmc(results.M2b_N_With_residuals, vars="E.B"))    ## Extract group level residuals
e.a_m2 <- E.B[,1:74]  
e.b_m2 <- E.B[,75:148] 

# Group level intercepts
M2_alpha.lambda <- 1 - var(apply(e.a_m2, 2, mean)) / mean(apply(e.a_m2, 1, var))     
# Group level slopes
M2_betaN.lambda <- 1 - var(apply(e.b_m2b, 2, mean)) / mean(apply(e.b_m2b, 1, var))   


##================## Model 3 ~ Partial pooling with group-level predictors for slopes and intercepts


M3 <- "model{

  for(i in 1:n){
    y[i] ~ dnorm(y.hat[i], tau)
    y.hat[i] <- alpha[Cmpt[i]]  + beta[Cmpt[i]]*Time[i]   # Cmpt and Time are sampling-compartment and sampling-period variables

      # Assess model fit using a sums-of-squares-type discrepancy
      resid[i] <- y[i] - y.hat[i]                          # Residuals for observed data
      predicted[i] <- y.hat[i]                              # Predicted values
      sq[i] <- pow(resid[i], 2)                               # Squared residuals for observed data

      # Generate replicate data and compute fit stats for them
      y.new[i] ~ dnorm(y.hat[i], tau)                         # One new data set at each MCMC iteration
      sq.new[i] <- pow(y.new[i] - predicted[i], 2)            # Squared residuals for new data
  }

  ## Group-level model  
  for (j in 1:max(Cmpt)){             
    alpha[j] <- B[j,1] 
    beta[j] <- B[j,2]

    B[j,1:2] ~ dmnorm(B.hat[j,], Tau.B[,])   ## Constrain the varying intercepts and slopes to come from a
                                             # bivariate normal distribution to covariance between parameters.

    B.hat[j,1] <- gamma.a[Eco.hab[j]]                ## Habitat-level means for time-period 1
    B.hat[j,2] <- gamma.b[Eco.hab[j]]                ## Habitat-level differences between time-periods


      alpha.t2[j] <- alpha[j] + beta[j]       ## Means for time-period two as derived variables.

      for(k in 1:2){
        E.B[j,k] <- B[j,k] - B.hat[j,k]   ## Residuals from the group-level intercepts and slopes
      }
  }

## Priors
tau <- 1/(sigma*sigma)
sigma ~ dunif(0, 100)     ## Species-level residual variation

for(i in 1:7){
  gamma.a[i] ~ dnorm(0,0.001)       ## Ecological habitat-level Eberg means for time period one
  gamma.b[i] ~ dnorm(0,0.001)       ## Ecological habitat-level between time-period difference

    ## Derived means for habitat groups in time-period 2
    gamma.a.2[i] <- gamma.a[i] + gamma.b[i]     ## Habitat-level Eberg means for time period 2
}

Tau.B[1:2, 1:2] <- inverse(Sigma.B[,])     ## Convert variance/covariance matrix to precision for jags.

Sigma.B[1,1] <- pow(sigma.a, 2)
sigma.a ~ dunif(0, 100)
Sigma.B[2,2] <- pow(sigma.b, 2)
sigma.b ~ dunif(0, 100)

Sigma.B[1,2] <- rho*sigma.a*sigma.b
Sigma.B[2,1] <- Sigma.B[1,2]
rho ~ dunif(-1,1)

s.y <- sd(resid[])         ## Data level finite-population standard deviation
s.a <- sd(E.B[,1])       ## Intercept level finite-population standard deviation
s.b <- sd(E.B[,2])      ## Slope level finite-population standard deviation       # These are calculated ast the residual standard deviation at each level of the model

fit <- sum(sq[])                       # Sum of squared residuals for actual data set Species-level
f.sim <- sum(sq.new[])               # Sum of squared residuals for new data set

#data# n, y.N, Cmpt, Time, Eco.hab
#Inits# sigma, sigma.a, sigma.b
#monitor# alpha, alpha.t2, beta, sigma, sigma.a, sigma.b, s.y, s.a, s.b, gamma.a, gamma.b, rho, resid, E.B, dic 
}"


## Initial values
sigma <- list(rlnorm(1), rlnorm(1))  ## Note rlnorm for positive variance component
sigma.a <- list(rlnorm(1), rlnorm(1))
sigma.b <- list(rlnorm(1), rlnorm(1))

## Fit the model
results.M3 <- run.jags(M3, n.chains=3, sample = 10000)


## Calculate the Bayesian R^2 adjusted:

# For the data level model
M3.resid <- as.mcmc(results.M3, vars="resid")
rsquared.y.M3 <- 1 - mean(apply(M3.resid, 1, var))/var(y.N) 

# Group level model
E.B.M3 <- as.matrix(as.mcmc(results.M3, vars="E.B"))  ## Extract group-level residuals
e.a.M3 <- E.B.M3[,1:74]
e.b.M3 <- E.B.M3[,75:148]

# For the group-level intercepts
alpha.M3 <- as.mcmc(results.M3, vars="alpha")
rsquared.alpha.M3 <- 1 - mean(apply(e.a.M3, 1, var))/mean(apply(alpha.M3, 1, var))

# And the group-level slopes
beta.M3 <- as.mcmc(results.M3, vars="beta")
rsquared.beta.M3 <- 1 - mean(apply(e.b.M3, 1, var))/mean(apply(beta.M3, 1, var))     


## Calculate summary of pooling factors:

# Data level model
M3.lambda <- 1 - var(apply(M3.resid, 2, mean)) / mean(apply(M3.resid, 1, var))    

# Group level intercepts
M3_alpha.lambda <- 1 - var(apply(e.a.M3, 2, mean)) / mean(apply(e.a.M3, 1, var))    

# Group level slopes
M3_beta.lambda <- 1 - var(apply(e.b.M3, 2, mean)) / mean(apply(e.b.M3, 1, var))    
