# Supplementary material for: Improving estimates of environmental change using multilevel regression models of Ellenberg indicator values
Source: Ecol Evol. 2018 Sep 6;8(19):9739–50. doi: 10.1002/ece3.4422 (PMC6202714; doi:10.1002/ece3.4422)
Supplement: Supplementary file 2 [file ECE3-8-9739-s002.csv]

Compartment	cmpt.num	cmpt.num_within.eco.hab.type	Eco.habitat	Eco.habitat.num	num.species	time.period	cmpt.area_m^2	x_coord_BNG	y_coord_BNG
Brands heath	1	1	Heath_T	1	73	0	72367.88299	402378.4504	84712.93837
Curlew cottages	2	2	Heath_T	1	48	0	899.588882	402577.2049	85086.05912
Curlew heath	3	3	Heath_T	1	43	0	74255.9191	402704.4772	85241.86257
Little sea enclosure	4	4	Heath_T	1	41	0	10853.80642	402689.9788	84739.12459
Pipley heath	5	5	Heath_T	1	84	0	15024.35035	402919.4762	83773.6233
Plateau heath north	6	6	Heath_T	1	69	0	97817.70287	402884.53	85772.53419
Plateau heath south	7	7	Heath_T	1	51	0	200764.3671	402518.2495	85397.55956
Spur heath	8	8	Heath_T	1	64	0	114452.1803	402594.9165	84582.94917
Western Arm Heath	9	9	Heath_T	1	99	0	46662.20557	402587.5761	84965.54756
Wood Heath	10	10	Heath_T	1	81	0	6391.835637	402853.2998	84017.74024
East heath pines	11	1	Heath_D	2	34	0	7744.334063	403315.3065	84887.30254
First ridge north	12	2	Heath_D	2	80	0	129864.2442	403911.4564	85617.07215
First ridge south	13	3	Heath_D	2	41	0	172979.8196	403478.0266	84606.37535
Inner Ridge	14	4	Heath_D	2	32	0	24413.97568	403295.1904	84417.07607
Pipley hollow	15	5	Heath_D	2	22	0	3204.267057	403272.5141	83961.11485
Second ridge N	16	6	Heath_D	2	60	0	144635.4087	403657.706	85675.00176
Second ridge S	17	7	Heath_D	2	32	0	29201.23826	403411.6616	85252.74418
Southern heath	18	8	Heath_D	2	44	0	127788.6859	403250.296	84240.32302
Third ridge central	19	9	Heath_D	2	111	0	67848.99174	403334.5937	85863.1477
Third ridge north	20	10	Heath_D	2	116	0	38697.81791	403272.356	86066.33188
Third ridge south	21	11	Heath_D	2	74	0	26285.41749	403137.3226	85339.74004
Third ridge west	22	12	Heath_D	2	63	0	11127.93506	403128.4932	85555.20109
Third ridge west heath	23	13	Heath_D	2	33	0	12711.95675	403131.3713	85727.10596
Aspen wood	24	1	Wood	3	73	0	9446.228206	403146.1125	83713.36989
Northern enclosure	25	2	Wood	3	71	0	24884.99469	403561.7385	86244.77967
Northern Enclosure Extension	26	3	Wood	3	93	0	7066.840161	403501.0103	86283.16683
Pipley enclosure	27	4	Wood	3	268	0	34921.54783	403111.6132	83743.0158
Pipley wood	28	5	Wood	3	56	0	30188.62147	403194.804	83795.34179
Plateau enclosure	29	6	Wood	3	124	0	13318.97412	403021.1885	85607.94974
Plateau enclosure extension	30	7	Wood	3	55	0	7791.239486	403001.0313	85636.02343
Third ridge pines	31	8	Wood	3	38	0	7865.833793	403044.3508	85455.08347
Three acre wood	32	9	Wood	3	73	0	9910.08282	402911.8961	84003.27073
Twelve acre wood	33	10	Wood	3	112	0	50491.84125	402914.155	84195.13036
Western Arm Pines	34	11	Wood	3	32	0	24283.04589	402582.9505	84743.82349
Knoll Dunes	35	1	Dune	4	18	0	4541.30238	403391.6765	83654.47508
Lone dune	36	2	Dune	4	12	0	5878.515004	403243.5252	84335.71317
Northern dunes	37	3	Dune	4	45	0	10973.42975	403666.341	86262.0756
Shell bay dunes	38	4	Dune	4	62	0	78455.08087	403754.6041	86154.26428
South haven flats	39	5	Dune	4	128	0	6286.169725	403451.534	86346.54655
Zero ridge south	40	6	Dune	4	7	0	104029.1103	403608.7047	84623.99411
Bramble bush bay	41	1	H_shore	5	117	0	131970.6393	403101.8863	86109.75366
Brands creek	42	2	H_shore	5	77	0	26117.1387	402276.8413	84788.04565
Dyke bay	43	3	H_shore	5	46	0	76795.10597	402703.0707	85840.35421
Dyke bay saltmarsh	44	4	H_shore	5	22	0	6624.107139	402531.2846	85683.50564
Gravel Spit	45	5	H_shore	5	65	0	4574.458524	402924.6757	85982.29699
Plateau bay	46	6	H_shore	5	57	0	49603.62466	402335.1299	85642.18726
Redhorn bay ex ciffs	47	7	H_shore	5	54	0	65331.80694	402255.8422	85251.07328
Redhorn quay ex shore	48	8	H_shore	5	86	0	5514.587939	402283.131	85493.82645
Sandy point	49	9	H_shore	5	42	0	1170.440019	402481.0003	85708.04025
Central marsh north	50	1	Marsh	6	62	0	131093.7879	403488.0874	85829.40453
Central marsh south	51	2	Marsh	6	70	0	114065.2422	403203.5085	85228.98018
Central tongue	52	3	Marsh	6	44	0	4295.938666	403708.3298	85316.46473
East marsh	53	4	Marsh	6	49	0	64881.64382	403228.7346	84752.51989
Eastern lake marsh	54	5	Marsh	6	94	0	89181.81714	403394.0668	85071.19175
Little sea swamp	55	6	Marsh	6	43	0	35265.17362	402856.9671	84740.26094
Lone dunes marsh	56	7	Marsh	6	15	0	1919.024626	403203.5597	84368.73458
New pool marsh	57	8	Marsh	6	38	0	49369.13855	403075.9664	85404.73611
Northern dunes marsh	58	9	Marsh	6	67	0	5918.710332	403644.8079	86198.00786
Northern tongues	59	10	Marsh	6	61	0	7408.769062	403991.5589	85868.51847
One Acre Pool Marsh	60	11	Marsh	6	105	0	22383.46538	403204.3801	85735.33655
Pipley swamp	61	12	Marsh	6	108	0	57982.6779	403011.1021	83871.70828
Saltings strip	62	13	Marsh	6	99	0	49044.65784	403766.0971	85581.13351
Spur bog	63	14	Marsh	6	112	0	33773.25253	402725.0989	84294.74115
Western Arm Marsh	64	15	Marsh	6	68	0	15544.56011	402739.6855	84998.21889
Wood Marsh	65	16	Marsh	6	63	0	3016.78924	402843.7672	83925.31835
Eastern lake	66	1	Aquatic	7	50	0	25373.44816	403469.7278	85047.66416
Little sea central	67	2	Aquatic	7	6	0	86303.72331	402994.8967	84876.3971
LS Northern one	68	3	Aquatic	7	16	0	6590.469251	402984.3509	85512.43318
LS Northern two	69	4	Aquatic	7	8	0	58613.79742	402879.7499	85235.28559
LS Southern one	70	5	Aquatic	7	14	0	108148.2117	402969.0062	84469.00471
LS Southern two	71	6	Aquatic	7	21	0	41159.30817	403082.0246	84155.51177
One acre pool main pool	72	7	Aquatic	7	17	0	4465.494336	403237.4159	85831.77575
Pipley pools	73	8	Aquatic	7	17	0	9825.181839	403249.9895	83748.87088
Western Arm	74	9	Aquatic	7	35	0	29835.03702	402748.3644	84844.7445
Brands heath	1	1	Heath_T	1	146	1	72367.88299	402378.4504	84712.93837
Curlew cottages	2	2	Heath_T	1	49	1	899.588882	402577.2049	85086.05912
Curlew heath	3	3	Heath_T	1	59	1	74255.9191	402704.4772	85241.86257
Little sea enclosure	4	4	Heath_T	1	49	1	10853.80642	402689.9788	84739.12459
Pipley heath	5	5	Heath_T	1	72	1	15024.35035	402919.4762	83773.6233
Plateau heath north	6	6	Heath_T	1	98	1	97817.70287	402884.53	85772.53419
Plateau heath south	7	7	Heath_T	1	98	1	200764.3671	402518.2495	85397.55956
Spur heath	8	8	Heath_T	1	90	1	114452.1803	402594.9165	84582.94917
Western Arm Heath	9	9	Heath_T	1	74	1	46662.20557	402587.5761	84965.54756
Wood Heath	10	10	Heath_T	1	29	1	6391.835637	402853.2998	84017.74024
East heath pines	11	1	Heath_D	2	23	1	7744.334063	403315.3065	84887.30254
First ridge north	12	2	Heath_D	2	47	1	129864.2442	403911.4564	85617.07215
First ridge south	13	3	Heath_D	2	55	1	172979.8196	403478.0266	84606.37535
Inner Ridge	14	4	Heath_D	2	65	1	24413.97568	403295.1904	84417.07607
Pipley hollow	15	5	Heath_D	2	96	1	3204.267057	403272.5141	83961.11485
Second ridge N	16	6	Heath_D	2	67	1	144635.4087	403657.706	85675.00176
Second ridge S	17	7	Heath_D	2	47	1	29201.23826	403411.6616	85252.74418
Southern heath	18	8	Heath_D	2	154	1	127788.6859	403250.296	84240.32302
Third ridge central	19	9	Heath_D	2	66	1	67848.99174	403334.5937	85863.1477
Third ridge north	20	10	Heath_D	2	137	1	38697.81791	403272.356	86066.33188
Third ridge south	21	11	Heath_D	2	45	1	26285.41749	403137.3226	85339.74004
Third ridge west	22	12	Heath_D	2	37	1	11127.93506	403128.4932	85555.20109
Third ridge west heath	23	13	Heath_D	2	65	1	12711.95675	403131.3713	85727.10596
Aspen wood	24	1	Wood	3	74	1	9446.228206	403146.1125	83713.36989
Northern enclosure	25	2	Wood	3	34	1	24884.99469	403561.7385	86244.77967
Northern Enclosure Extension	26	3	Wood	3	112	1	7066.840161	403501.0103	86283.16683
Pipley enclosure	27	4	Wood	3	164	1	34921.54783	403111.6132	83743.0158
Pipley wood	28	5	Wood	3	95	1	30188.62147	403194.804	83795.34179
Plateau enclosure	29	6	Wood	3	75	1	13318.97412	403021.1885	85607.94974
Plateau enclosure extension	30	7	Wood	3	62	1	7791.239486	403001.0313	85636.02343
Third ridge pines	31	8	Wood	3	24	1	7865.833793	403044.3508	85455.08347
Three acre wood	32	9	Wood	3	29	1	9910.08282	402911.8961	84003.27073
Twelve acre wood	33	10	Wood	3	105	1	50491.84125	402914.155	84195.13036
Western Arm Pines	34	11	Wood	3	17	1	24283.04589	402582.9505	84743.82349
Knoll Dunes	35	1	Dune	4	44	1	4541.30238	403391.6765	83654.47508
Lone dune	36	2	Dune	4	27	1	5878.515004	403243.5252	84335.71317
Northern dunes	37	3	Dune	4	59	1	10973.42975	403666.341	86262.0756
Shell bay dunes	38	4	Dune	4	111	1	78455.08087	403754.6041	86154.26428
South haven flats	39	5	Dune	4	90	1	6286.169725	403451.534	86346.54655
Zero ridge south	40	6	Dune	4	46	1	104029.1103	403608.7047	84623.99411
Bramble bush bay	41	1	H_shore	5	94	1	131970.6393	403101.8863	86109.75366
Brands creek	42	2	H_shore	5	92	1	26117.1387	402276.8413	84788.04565
Dyke bay	43	3	H_shore	5	60	1	76795.10597	402703.0707	85840.35421
Dyke bay saltmarsh	44	4	H_shore	5	37	1	6624.107139	402531.2846	85683.50564
Gravel Spit	45	5	H_shore	5	38	1	4574.458524	402924.6757	85982.29699
Plateau bay	46	6	H_shore	5	58	1	49603.62466	402335.1299	85642.18726
Redhorn bay ex ciffs	47	7	H_shore	5	76	1	65331.80694	402255.8422	85251.07328
Redhorn quay ex shore	48	8	H_shore	5	73	1	5514.587939	402283.131	85493.82645
Sandy point	49	9	H_shore	5	40	1	1170.440019	402481.0003	85708.04025
Central marsh north	50	1	Marsh	6	80	1	131093.7879	403488.0874	85829.40453
Central marsh south	51	2	Marsh	6	73	1	114065.2422	403203.5085	85228.98018
Central tongue	52	3	Marsh	6	18	1	4295.938666	403708.3298	85316.46473
East marsh	53	4	Marsh	6	59	1	64881.64382	403228.7346	84752.51989
Eastern lake marsh	54	5	Marsh	6	51	1	89181.81714	403394.0668	85071.19175
Little sea swamp	55	6	Marsh	6	57	1	35265.17362	402856.9671	84740.26094
Lone dunes marsh	56	7	Marsh	6	24	1	1919.024626	403203.5597	84368.73458
New pool marsh	57	8	Marsh	6	56	1	49369.13855	403075.9664	85404.73611
Northern dunes marsh	58	9	Marsh	6	71	1	5918.710332	403644.8079	86198.00786
Northern tongues	59	10	Marsh	6	32	1	7408.769062	403991.5589	85868.51847
One Acre Pool Marsh	60	11	Marsh	6	44	1	22383.46538	403204.3801	85735.33655
Pipley swamp	61	12	Marsh	6	98	1	57982.6779	403011.1021	83871.70828
Saltings strip	62	13	Marsh	6	72	1	49044.65784	403766.0971	85581.13351
Spur bog	63	14	Marsh	6	78	1	33773.25253	402725.0989	84294.74115
Western Arm Marsh	64	15	Marsh	6	58	1	15544.56011	402739.6855	84998.21889
Wood Marsh	65	16	Marsh	6	49	1	3016.78924	402843.7672	83925.31835
Eastern lake	66	1	Aquatic	7	16	1	25373.44816	403469.7278	85047.66416
Little sea central	67	2	Aquatic	7	33	1	86303.72331	402994.8967	84876.3971
LS Northern one	68	3	Aquatic	7	20	1	6590.469251	402984.3509	85512.43318
LS Northern two	69	4	Aquatic	7	21	1	58613.79742	402879.7499	85235.28559
LS Southern one	70	5	Aquatic	7	38	1	108148.2117	402969.0062	84469.00471
LS Southern two	71	6	Aquatic	7	48	1	41159.30817	403082.0246	84155.51177
One acre pool main pool	72	7	Aquatic	7	21	1	4465.494336	403237.4159	85831.77575
Pipley pools	73	8	Aquatic	7	61	1	9825.181839	403249.9895	83748.87088
Western Arm	74	9	Aquatic	7	19	1	29835.03702	402748.3644	84844.7445
